# Supplementary material for: Schizostachyum dakrongense (Poaceae, Bambusoideae), a new species from Dakrong Nature Reserve, Vietnam
Source: PhytoKeys. 2020 Jan 10;138:179–86. doi: 10.3897/phytokeys.138.39623 (PMC6969037; doi:10.3897/phytokeys.138.39623)
Supplement: XML Treatment for Schizostachyum dakrongense [file phytokeys.138.39623-treatment1.xml]

<!DOCTYPE tp:taxon-treatment
  PUBLIC "-//TaxonX//DTD Taxonomic Treatment Publishing DTD v0 20100105//EN" "tax-treatment-NSO.dtd">
<tp:taxon-treatment xmlns:tp="http://www.plazi.org/taxpub"><tp:treatment-meta><kwd-group><label>Taxon classification</label><kwd><named-content xmlns:xlink="http://www.w3.org/1999/xlink" content-type="kingdom">Plantae</named-content></kwd><kwd><named-content xmlns:xlink="http://www.w3.org/1999/xlink" content-type="order">Poales</named-content></kwd><kwd><named-content xmlns:xlink="http://www.w3.org/1999/xlink" content-type="family">Poaceae</named-content></kwd></kwd-group><mixed-citation publication-type="journal"><person-group><name><surname>Cai</surname><given-names>Zhuo-Yu</given-names></name><name><surname>Tong</surname><given-names>Yi-Hua</given-names></name><name><surname>Vu</surname><given-names>Tien-Chinh</given-names></name><name><surname>Ni</surname><given-names>Jing-Bo</given-names></name><name><surname>Xia</surname><given-names>Nian-He</given-names></name></person-group><article-title><italic><tp:taxon-name><tp:taxon-name-part taxon-name-part-type="genus" reg="Schizostachyum">Schizostachyum</tp:taxon-name-part> <tp:taxon-name-part taxon-name-part-type="species" reg="dakrongense">dakrongense</tp:taxon-name-part></tp:taxon-name></italic> (<tp:taxon-name><tp:taxon-name-part taxon-name-part-type="family">Poaceae</tp:taxon-name-part></tp:taxon-name>, <tp:taxon-name><tp:taxon-name-part taxon-name-part-type="subfamily">Bambusoideae</tp:taxon-name-part></tp:taxon-name>), a new species from Dakrong Nature Reserve, Vietnam</article-title><source>PhytoKeys</source><day>10</day><month>1</month><year>2020</year><volume>138</volume><fpage>179</fpage><lpage>186</lpage><pub-id pub-id-type="doi">10.3897/phytokeys.138.39623</pub-id></mixed-citation></tp:treatment-meta><tp:nomenclature><tp:taxon-name><object-id xmlns:xlink="http://www.w3.org/1999/xlink" content-type="arpha" xlink:type="simple">29519B14-66D4-5C47-BA35-6E596E0E011C</object-id>
            <tp:taxon-name-part taxon-name-part-type="genus" reg="Schizostachyum">Schizostachyum</tp:taxon-name-part>
            <tp:taxon-name-part taxon-name-part-type="species" reg="dakrongense">dakrongense</tp:taxon-name-part>
            <object-id xmlns:xlink="http://www.w3.org/1999/xlink" content-type="ipni" xlink:type="simple">urn:lsid:ipni.org:names:77204209-1</object-id>
          </tp:taxon-name><tp:taxon-authority>N.H.Xia, Z.Y.Cai, Y.H.Tong &amp; T.C.Vu</tp:taxon-authority><tp:taxon-status xmlns:xlink="http://www.w3.org/1999/xlink" xlink:type="simple">sp. nov.</tp:taxon-status><xref ref-type="fig" rid="F1">Figures 1</xref><xref ref-type="fig" rid="F2">, 2</xref></tp:nomenclature><tp:treatment-sec sec-type="material" id="SECID0EMNAC"><title>Type.</title><p>Vietnam. Quang Tri Province: Dakrong Nature Reserve, <named-content xmlns:xlink="http://www.w3.org/1999/xlink" content-type="dwc:verbatimCoordinates" xlink:type="simple"><named-content content-type="geo-json" specific-use="{&#34;type&#34;:&#34;Point&#34;,&#34;coordinates&#34;:[106.867167,16.621333]}" id="NCID0EVNAC" xlink:type="simple">16°37'16.80"N, 106°52'1.80"E</named-content></named-content>, alt. ca. 200m, 15 Nov. 2018, <italic>N.H. Xia et al</italic> BVN20181114 (holotype: IBSC!; isotype: VNMN!).</p></tp:treatment-sec><tp:treatment-sec sec-type="diagnosis" id="SECID0E3NAC"><title>Diagnosis.</title><p>This new species resembles <italic><tp:taxon-name><tp:taxon-name-part taxon-name-part-type="genus" reg="Schizostachyum">Schizostachyum</tp:taxon-name-part> <tp:taxon-name-part taxon-name-part-type="species" reg="hainanense">hainanense</tp:taxon-name-part></tp:taxon-name></italic> in having culm sheaths with an asymmetrically concave apex and well-developed oral setae. However, <italic><tp:taxon-name><tp:taxon-name-part taxon-name-part-type="genus" reg="Schizostachyum">S.</tp:taxon-name-part> <tp:taxon-name-part taxon-name-part-type="species" reg="dakrongense">dakrongense</tp:taxon-name-part></tp:taxon-name></italic> differs from <italic><tp:taxon-name><tp:taxon-name-part taxon-name-part-type="genus" reg="Schizostachyum">S.</tp:taxon-name-part> <tp:taxon-name-part taxon-name-part-type="species" reg="hainanense">hainanense</tp:taxon-name-part></tp:taxon-name></italic> in its pseudospikelets having a terminal rachilla segment with ciliate margin, and 6 bracts; the base of the culm sheath outer margin with a slight projection below its point of attachment; culm sheath blades that are usually less than half as long as the sheath proper; pale-puberulent and sparsely pilosulous leaf blade abaxial surfaces.</p><fig id="F1" position="float" orientation="portrait"><object-id xmlns:xlink="http://www.w3.org/1999/xlink" content-type="doi" xlink:type="simple">10.3897/phytokeys.138.39623.figure1</object-id><object-id xmlns:xlink="http://www.w3.org/1999/xlink" content-type="arpha" xlink:type="simple">538C5438-E398-50E8-A197-4B6D99E822F8</object-id><label>Figure 1.</label><caption><p>Morphological character of <italic><tp:taxon-name><tp:taxon-name-part taxon-name-part-type="genus" reg="Schizostachyum">S.</tp:taxon-name-part> <tp:taxon-name-part taxon-name-part-type="species" reg="dakrongense">dakrongense</tp:taxon-name-part></tp:taxon-name></italic> sp. nov. <bold>A</bold> Culm sheath <bold>B, C</bold> apex of culm sheath <bold>D</bold> branches <bold>E</bold> pseudospikelets and anthers <bold>F</bold> foliage blades <bold>G</bold> pseudospikelets and stigmas.</p></caption><graphic xmlns:xlink="http://www.w3.org/1999/xlink" xlink:href="phytokeys-138-179-g001.jpg" position="float" orientation="portrait" xlink:type="simple" id="oo_370283.jpg"><uri content-type="original_file" xlink:type="simple">https://binary.pensoft.net/fig/370283</uri></graphic></fig></tp:treatment-sec><tp:treatment-sec sec-type="description" id="SECID0EIAAE"><title>Description.</title><p>Culms erect, apex pendulous, 6–8 m tall, ca. 1.5 cm in diameter; internodes ca. 40 cm long, slightly siliceous and scabrous, with sparse white hairs, sometimes with white waxy powder, with an especially conspicuous white-powdery and brown-yellow setaceous zone ca. 1 cm wide just below each node; walls 1–2 mm thick. Culm sheaths up to 23 cm long, dark brown, covered with white powder and appressed brown hairs, margins sparsely ciliate, apex asymmetric, concave (ca. 9 mm deep), base of outer margin with a slight projection below point of attachment; auricles absent; oral setae well-developed, up to 20 mm or longer; ligule up to ca. 1 mm long, fringes of margin ca. 10 mm long; culm sheath blade narrowly lanceolate, reflexed, entire, usually less than half as long as culm sheath, adaxial side covered with dense white and brown hairs, especially at the base. Branches numerous and subequal, 30–50 cm long. Foliage leaves complements with 6–10 leaves; leaf blades oblong-lanceolate or linear-lanceolate, 10–21 cm long, 1.3–3.7 cm wide, adaxial surface slightly scabrous, abaxial surface pale-puberulent and sparsely pilosulous; sheaths 3–8 cm long, glabrous; auricles absent; oral setae well developed, pale, 10–15 mm long; ligule up to ca. 0.5 mm long, margin fimbriate. Pseudospikelets with 1 floret, clustered on leafy flowering branches, fusiform, ca. 20 mm long; prophylls ca. 2.5 mm long, ovate-lanceolate or triangular, apex acute or emarginate, abaxial surface glabrous or hairy; bracts (5−)6, ovate or ovate-lanceolate, apex emarginate, obtuse to acute or mucronate, abaxial surface glabrous or hairy, margin ciliate or not, the lowest bract without buds in its axils, the top two each with a bud in their axils, the middle ones with a bud in their axil or not; glumes absent; rachilla ca. 1 mm long, terminal segment enlarged, disciform, margin ciliate; lemma ca. 12 mm long, ovate-lanceolate, involute, apex acuminate mucronate, many-veined, margins ciliate or not; palea ca. 15 mm, strongly involute, upper portion indurate, lower portion soft, apex mucronate; lodicules absent; filaments white, ca. 13 mm long, free, anthers ca. 6 mm long, brownish yellow; ovary ovoid, glabrous, style ca. 15 mm long, stigmas 3, purple, ca. 1.5 mm long, plumose. Fruit unknown.</p><fig id="F2" position="float" orientation="portrait"><object-id xmlns:xlink="http://www.w3.org/1999/xlink" content-type="doi" xlink:type="simple">10.3897/phytokeys.138.39623.figure2</object-id><object-id xmlns:xlink="http://www.w3.org/1999/xlink" content-type="arpha" xlink:type="simple">68F30795-7501-500A-BCF7-768A484CC292</object-id><label>Figure 2.</label><caption><p>Morphological character of <italic><tp:taxon-name><tp:taxon-name-part taxon-name-part-type="genus" reg="Schizostachyum">S.</tp:taxon-name-part> <tp:taxon-name-part taxon-name-part-type="species" reg="dakrongense">dakrongense</tp:taxon-name-part></tp:taxon-name></italic> sp. nov. and comparisons between <italic><tp:taxon-name><tp:taxon-name-part taxon-name-part-type="genus" reg="Schizostachyum">S.</tp:taxon-name-part> <tp:taxon-name-part taxon-name-part-type="species" reg="dakrongense">dakrongense</tp:taxon-name-part></tp:taxon-name></italic> and <italic><tp:taxon-name><tp:taxon-name-part taxon-name-part-type="genus" reg="Schizostachyum">S.</tp:taxon-name-part> <tp:taxon-name-part taxon-name-part-type="species" reg="hainanense">hainanense</tp:taxon-name-part></tp:taxon-name></italic>. <bold>A</bold> Ovary and style <bold>B</bold> stigmas <bold>C</bold> prophylls <bold>D, G</bold> bracts <bold>E</bold> stamens <bold>F</bold> Palea (left) and Lemma (right) <bold>H1</bold> base of culm sheath outer margin of <italic><tp:taxon-name><tp:taxon-name-part taxon-name-part-type="genus" reg="Schizostachyum">S.</tp:taxon-name-part> <tp:taxon-name-part taxon-name-part-type="species" reg="dakrongense">dakrongense</tp:taxon-name-part></tp:taxon-name></italic><bold>H2</bold> base of culm sheath outer margin of <italic><tp:taxon-name><tp:taxon-name-part taxon-name-part-type="genus" reg="Schizostachyum">S.</tp:taxon-name-part> <tp:taxon-name-part taxon-name-part-type="species" reg="hainanense">hainanense</tp:taxon-name-part></tp:taxon-name></italic><bold>I1</bold> rachilla of <italic><tp:taxon-name><tp:taxon-name-part taxon-name-part-type="genus" reg="Schizostachyum">S.</tp:taxon-name-part> <tp:taxon-name-part taxon-name-part-type="species" reg="dakrongense">dakrongense</tp:taxon-name-part></tp:taxon-name></italic> with ciliate margin <bold>I2</bold> rachilla of <italic><tp:taxon-name><tp:taxon-name-part taxon-name-part-type="genus" reg="Schizostachyum">S.</tp:taxon-name-part> <tp:taxon-name-part taxon-name-part-type="species" reg="hainanense">hainanense</tp:taxon-name-part></tp:taxon-name></italic> with glabrous margin <bold>J1</bold> Leaf abaxial surface of <italic><tp:taxon-name><tp:taxon-name-part taxon-name-part-type="genus" reg="Schizostachyum">S.</tp:taxon-name-part> <tp:taxon-name-part taxon-name-part-type="species" reg="dakrongense">dakrongense</tp:taxon-name-part></tp:taxon-name></italic> pale-puberulent and sparsely pilosulous <bold>J2</bold> leaf abaxial surface of <italic><tp:taxon-name><tp:taxon-name-part taxon-name-part-type="genus" reg="Schizostachyum">S.</tp:taxon-name-part> <tp:taxon-name-part taxon-name-part-type="species" reg="hainanense">hainanense</tp:taxon-name-part></tp:taxon-name></italic> glabrous. Scale bars: 1 cm (<bold>A, F, H1, H2</bold>); 1 mm (<bold>B–E, G, I1, I2, J1, J2</bold>).</p></caption><graphic xmlns:xlink="http://www.w3.org/1999/xlink" xlink:href="phytokeys-138-179-g002.jpg" position="float" orientation="portrait" xlink:type="simple" id="oo_370284.jpg"><uri content-type="original_file" xlink:type="simple">https://binary.pensoft.net/fig/370284</uri></graphic></fig><table-wrap id="T1" position="float" orientation="portrait"><label>Table 1.</label><caption><p>Morphological comparisons of <italic><tp:taxon-name><tp:taxon-name-part taxon-name-part-type="genus" reg="Schizostachyum">S.</tp:taxon-name-part> <tp:taxon-name-part taxon-name-part-type="species" reg="dakrongense">dakrongense</tp:taxon-name-part></tp:taxon-name></italic> with <italic><tp:taxon-name><tp:taxon-name-part taxon-name-part-type="genus" reg="Schizostachyum">S.</tp:taxon-name-part> <tp:taxon-name-part taxon-name-part-type="species" reg="hainanense">hainanense</tp:taxon-name-part></tp:taxon-name></italic>.</p></caption><table id="TID0EAVAE" rules="all"><tbody><tr><th rowspan="1" colspan="1">Characters</th><th rowspan="1" colspan="1">
                    <italic><tp:taxon-name><tp:taxon-name-part taxon-name-part-type="genus" reg="Schizostachyum">S.</tp:taxon-name-part> <tp:taxon-name-part taxon-name-part-type="species" reg="dakrongense">dakrongense</tp:taxon-name-part></tp:taxon-name></italic>
                  </th><th rowspan="1" colspan="1">
                    <italic><tp:taxon-name><tp:taxon-name-part taxon-name-part-type="genus" reg="Schizostachyum">S.</tp:taxon-name-part> <tp:taxon-name-part taxon-name-part-type="species" reg="hainanense">hainanense</tp:taxon-name-part></tp:taxon-name></italic>
                  </th></tr><tr><td rowspan="1" colspan="1">Culm</td><td rowspan="1" colspan="1">6−8 m tall, ca. 1.5 cm in diameter</td><td rowspan="1" colspan="1">8−20(−30) m tall, ca. 4 cm in diameter</td></tr><tr><td rowspan="1" colspan="1">Internodes</td><td rowspan="1" colspan="1">ca. 40 cm long</td><td rowspan="1" colspan="1">75 cm long or more</td></tr><tr><td rowspan="1" colspan="1">sheath blade</td><td rowspan="1" colspan="1">usually less than half as long as sheath</td><td rowspan="1" colspan="1">usually more than half as long as sheath</td></tr><tr><td rowspan="1" colspan="1">Base of culm sheath outer margin</td><td rowspan="1" colspan="1">With a slight projection below point of attachment</td><td rowspan="1" colspan="1">With a conspicuous semi-circular projection below point of attachment</td></tr><tr><td rowspan="1" colspan="1">Leaf abaxial surface</td><td rowspan="1" colspan="1">pale-puberulent and sparsely pilosulous</td><td rowspan="1" colspan="1">glabrous</td></tr><tr><td rowspan="1" colspan="1">Bracts</td><td rowspan="1" colspan="1">(5−)6</td><td rowspan="1" colspan="1">3−4</td></tr><tr><td rowspan="1" colspan="1">Rachilla terminal segment</td><td rowspan="1" colspan="1">margin ciliate</td><td rowspan="1" colspan="1">glabrous</td></tr></tbody></table></table-wrap></tp:treatment-sec><tp:treatment-sec sec-type="etymology" id="SECID0EEJAE"><title>Etymology.</title><p>The species epithet “dakrongense” refers to the type locality: Dakrong Nature Reserve, Quang Tri Province, Vietnam.</p></tp:treatment-sec><tp:treatment-sec sec-type="phenology" id="SECID0ETJAE"><title>Phenology.</title><p>New shoots are found from summer to autumn.</p></tp:treatment-sec><tp:treatment-sec sec-type="distribution" id="SECID0EYJAE"><title>Distribution and habit.</title><p>According to our investigations and the available data, <italic><tp:taxon-name><tp:taxon-name-part taxon-name-part-type="genus" reg="Schizostachyum">S.</tp:taxon-name-part> <tp:taxon-name-part taxon-name-part-type="species" reg="dakrongense">dakrongense</tp:taxon-name-part></tp:taxon-name></italic> is only distributed in Dakrong Nature Reserve. It commonly occurs in evergreen forest at an elevation of ca. 200 m, together with <italic><tp:taxon-name><tp:taxon-name-part taxon-name-part-type="genus" reg="Eurycoma">Eurycoma</tp:taxon-name-part> <tp:taxon-name-part taxon-name-part-type="species" reg="longifolia">longifolia</tp:taxon-name-part></tp:taxon-name></italic> Jack, <tp:taxon-name><tp:taxon-name-part taxon-name-part-type="genus" reg="Ficus">Ficus</tp:taxon-name-part> <tp:taxon-name-part taxon-name-part-type="species" reg="hirta">hirta</tp:taxon-name-part> <tp:taxon-name-part taxon-name-part-type="infraspecific-rank">var.</tp:taxon-name-part> <tp:taxon-name-part taxon-name-part-type="variety" reg="roxburghii">roxburghii</tp:taxon-name-part></tp:taxon-name> King, <italic><tp:taxon-name><tp:taxon-name-part taxon-name-part-type="genus" reg="Archidendron">Archidendron</tp:taxon-name-part> <tp:taxon-name-part taxon-name-part-type="species" reg="occultatum">occultatum</tp:taxon-name-part></tp:taxon-name></italic> (Gagnep.) I.C. Nielsen, and a species of <italic><tp:taxon-name><tp:taxon-name-part taxon-name-part-type="genus" reg="Ochna">Ochna</tp:taxon-name-part></tp:taxon-name></italic>.</p></tp:treatment-sec><tp:treatment-sec sec-type="conservation status" id="SECID0EXLAE"><title>Conservation status.</title><p>The species is found in a protected area, so its environment appears to be relatively stable. It is locally common. However, the area of distribution is less than 400 km<sup>2</sup>. According to International Union for Conservation of Nature (IUCN) Red List categories and criteria, this species should be treated as Endangered (EN) (<xref ref-type="bibr" rid="B8">IUCN 2012</xref>).</p></tp:treatment-sec><ref-list><ref id="B8"><mixed-citation xmlns:xlink="http://www.w3.org/1999/xlink" xlink:type="simple"><institution xlink:type="simple">IUCN</institution> (<year>2012</year>) IUCN Red List categories and criteria, version 3.1, second edition. IUCN, Gland, Switzerland and Cambridge, 1–32.</mixed-citation></ref></ref-list></tp:taxon-treatment>
